# Supplementary material for: Public relations strategies employed by the Ghana Health Service to address COVID-19 vaccine hesitancy: a qualitative inquiry
Source: Trop Med Health. 2023 May 12;51:26. doi: 10.1186/s41182-023-00519-7 (PMC10175053; doi:10.1186/s41182-023-00519-7)
Supplement: Supplementary file 2 — Additional file 2: S2 Appendix B: Data file. [file 41182_2023_519_MOESM2_ESM.xlsx]

## Sheet: Sheet1
THEMES	SUB-THEMES	ROOT CODES	QUOTES	ID	EXPERIENCE	REGION	GENDER	PSEUDONYM	DESIGNATION
Organizational goals and potential threats	Perception of vaccine hesitancy Drivers of vaccine hesitancy	• Herd immunity • Reduced transmission rate • Vaccine hesitancy • Complications • Delays • Vaccine acceptance • Myths and misconceptions • Side effects of vaccines • Political notions • Religious beliefs • Conspiracy theories • Antivaccine campaigners • Charlatans • Information wars • Infodemic	Yes. Covid 19 is easily spread from one person to another. With the vaccine, transmission rate can be reduced so that the vulnerable will be protected (that's the whole point of herd immunity) [Official 005].	[Official 005].	4	Eastern	M	Akwasi	Health Promotion Officer
Organizational goals and potential threats			Yes, Vaccine hesitancy is very much present among the general populace and this can adversely affect targets, hinder the achievement of herd immunity and increase the chances of being infected and its complications. [Official 004].	[Official 004].	5	Bono	F	Veronica	Ag. Med. Superintendent
Organizational goals and potential threats			Yes. It will lead to delays in achieving herd immunity [Official 010].	[Official 010].	3	Ashanti	M	Assumaning	Med. Superintendent
Organizational goals and potential threats			…any obstruction to increasing vaccine acceptance and coverage slows us down in attaining these targets [Official 013].	[Official 013].	10	Ashanti	F	Diana	Public Health Manager
Organizational goals and potential threats			Yes, vaccine hesitancy is a threat to the vaccination program. People refusing to vaccinate will prevent the achievement of the set coverage that will enable herd immunity and therefore the full benefit of vaccination to the communities and the country in general [Official 009]	[Official 009].	2	Ahafo	M	Ephraim	Health Promotion Officer
Organizational goals and potential threats			This is as a result of myths and misconceptions about the side effects of the vaccines and other religious beliefs [Official 017].	[Official 017].	8	Ashanti	M	Siriboe	Health Promotion Officer
Organizational goals and potential threats			No. Vaccine hesitancy is not primarily an issue. Most patients request for it voluntarily. The problem is the availability. [Official 014].	[Official 024].	6	Ahafo	M	Amelor	Disease Control Officer
Organizational goals and potential threats			Vaccine hesitancy though can affect the expected target: [however,] the challenge can be addressed by public health personnel using the right approach and the best information [Official 023].	[Official 023].	4	Bono	F	Abenaa	Public Health Manager
Organizational goals and potential threats			This is because people have a whole lot of negative ideas and philosophy about this vaccine. [Effective] PR work will help explain the issues better and also alleviate peoples fear so that they will be willing to take the vaccine [Official 003].	[Official 003].	8	Bono	M	Fred	Med. Superintendent
Organizational goals and potential threats			Vaccine hesitancy is strongly influenced by misinformation...conspiracy theories over social media about the COVID vaccines are the main cause [Official 012].	[Official 012].	5	Ahafo	F	Millicent	Administrator
Organizational goals and potential threats			The [Expanded Programme on Immunization] EPI was successful because of PR. However, that was easier in those times because most information came from National TV and radio stations. So it is an issue of adapting PR strategies to modern times. [Official 004].	[Official 004].	5	Bono	F	Veronica	Ag. Med. Superintendent
Organizational goals and potential threats			Charlatans try to take advantage of people by posing as knowledgeable individuals. I think to some extent the strategy worked. [Official 001].	[Official 001].	3	Bono	F	Judith	Public Health Manager
Organizational goals and potential threats			A target-specific public relations strategy can help dispel some of the myths peddled by antivaccine campaigners and promote a more detailed health education on the advantages of vaccines [Official 006].	[Official 006].	5	Eastern	M	David	Administrator
Public relations strategies in use by organization	• Informative PR strategy • Persuasive PR strategy • Facilitative PR strategy • Coercive PR strategy	• Credible information • Education • Radio interviews with public health experts • Knowledgeable • Charlatans • Official webinars • Official statistics • Vaccine ambassadors • Opinion leaders • Influential persons • Celebrities • Coherent argument • social mobilization • risk communication • Incentives • Stakeholder buy-in • Vaccine passports • Threats of lockdown • Vaccine mandates	We sent our men to the radio stations to educate the public on the dangers of refusing to accept the vaccines. We told them to stress the need for radio stations to talk to the experts. [As you may be aware,] charlatans try to take advantage of people by posing as knowledgeable individuals. I think to some extent the strategy worked. [Official 001].	[Official 001].	3	Bono	F	Judith	Public Health Manager
Public relations strategies in use by organization			When there's an official website or credible source, we can resort to resolving conspiracies and arguments with information from these places. [Official 006].	[Official 006].	5	Eastern	M	David	Administrator
Public relations strategies in use by organization			At almost all of our workshops, the need for more education was constantly stressed. We on the inside had access to vital information from the WHO: we attended webinars and several zoom meetings. But what about the populace? Who was organizing webinars for them? So, we felt that we needed to put out as much education as possible [Official 017].	[Official 017].	8	Ashanti	M	Siriboe	Health Promotion Officer
Public relations strategies in use by organization			We always felt that education was our best strategy to fight this [epidemic of misinformation]. So lots of fliers were produced and circulated to our facilities, market places, and on social media. [Official 007].	[Official 007].	6	Eastern	F	Temaa	Disease Control Officer
Public relations strategies in use by organization			I heard many conspiracy theories about Governments falsifying case numbers to impose lockdowns. But I think that here [in Ghana], the figures we put out on the dashboard has helped a lot…[Official 024].	[Official 024].	6	Ahafo	M	Amelor	Disease Control Officer
Public relations strategies in use by organization			If you want the people to buy into the exercise, you don’t want them to be frustrated by a lack of information that allows them to act independently… these are traders, office workers and generally busy people… We situated vaccination sites close to them and we tried to communicate that ahead of time. [Official 015].	[Official 015].	2	Ashanti	M	Williams	Pharmacist
Public relations strategies in use by organization			One of the things that we also did was to engage high-profile individuals and empower them to spearhead our communication. In this strategy, the President of Ghana readily comes to mind. In fact, this strategy was so useful it attracted international commendation. [Official 005].	[Official 005].	4	Eastern	M	Akwasi	Health Promotion Officer
Public relations strategies in use by organization			The use of opinion leaders, organized groups, and influential persons to champion the course of the COVID-19 vaccination was a vital strategy for us in addition to the use of social mobilization and risk communication messages to increase the uptake of the COVID-19 vaccination [Official 009].	[Official 009].	2	Ahafo	M	Ephraim	Health Promotion Officer
Public relations strategies in use by organization			Before the Christmas festivities, we secured enough vaccines for the population. We wanted as many people as possible to get the jab. So I am not surprised that there were hints that without getting vaccinated, for instance, you can’t attend public events [Official 013].	[Official 013].	10	Ashanti	F	Diana	Public Health Manager
Public relations strategies in use by organization			Some of the strategies employed by the GHS include 1. Continuous social mobilization using different media outlets to educate people on the vaccination process and the benefits thereof. 2. Continuous press release on the epidemiology of the Covid-19 outbreak is one strategy that is to help with vaccine hesitancy 3. Use of role models in the society such as the president and vice and their spouses…	[Official 003].	8	Bono	M	Fred	Med. Superintendent
Public relations strategies in use by organization			You know [pause] healthcare workers are role-models for friends, family and society at large. We all saw viral videos of healthcare workers in other countries, and even in Ghana, calling on the public to abstain from COVID-19 vaccinations. So, from the very start steps were taken to motivate our staff to step forward to be vaccinated and encourage others to do same [Official 004]	[Official 004].	5	Bono	F	Veronica	Ag. Med. Superintendent
Public relations strategies in use by organization			A key thing is trust. You can provide information but people will only take that information if they deem the source trustworthy. Some people do not trust the big pharmaceutical companies and will not take any information from them as credible. The population must be studied to know sources they are most likely to trust. PR can then use these agencies to promote vaccine acceptance. In Ghana, for …	[Official 002].	4	Eastern	F	Efia Mansa	Med. Superintendent
Tools/media employed for the realization of public relations strategies.	• Traditional media • New/social media • Facilities	• Dedicated websites • COVID-19 dashboard • Social media • Facebook • Twitter • Hospital facilities • Instagram • 24-hour helpline • Public forum • Press briefing • Newspaper adverts • News coverage • OPD discussions	We can also talk about infographics on TV, on social media, and in hospitals, all these tools were employed to drive strategic messages [Official 001].	[Official 001].	3	Bono	F	Judith	Public Health Manager
Tools/media employed for the realization of public relations strategies.			First of all, the Ghana Health Service has a dedicated website where all official information concerning COVID-19 and vaccines is found. A COVID-19 helpline was announced last year as well: this is a 24-hour open line that people can access to have a professional discuss their misgivings about the vaccines. [Official 005].	[Official 005].	4	Eastern	M	Akwasi	Health Promotion Officer
Tools/media employed for the realization of public relations strategies.			Forums are organized where the general public is allowed to ask questions and share their experiences related to the COVID vaccine and the vaccination process. [Official 015].	[Official 015].	2	Ashanti	M	Williams	Pharmacist
Tools/media employed for the realization of public relations strategies.			Education and testimonials are a major feature of our PR strategy. So, we do regular education at our OPD to sensitize people about vaccinations and to diffuse common myths. Also, testimonials of people who have taken it are brought, especially those who are popular and have integrity, so that others will know there is nothing to fear. [Official 012].	[Official 012].	5	Ahafo	F	Millicent	Administrator
Expected impact of PR strategies	• Positive outlook • Skepticism • Contextual factors that can account for the success or failure of these PR strategies	• Credible information • Access to information • Increased vaccine uptake • Official websites • Personal experience • More room for improvement • Cleared misconceptions • Trusted sources • Sustainability	First of all, the vaccines need to be more widely disseminated [Official 001].	[Official 001].	3	Bono	F	Judith	Public Health Manager
Expected impact of PR strategies			People now have information that wasn't available initially. All the unanswered questions about vaccines are being handled. [Official 001].	[Official 001].	3	Bono	F	Judith	Public Health Manager
Expected impact of PR strategies			When there's an official website or credible source, we can resort to resolving conspiracies and arguments with information from these places. [Official 006].	[Official 006].	5	Eastern	M	David	Administrator
Expected impact of PR strategies			It has been positive because the application of the above PR has led to an increase in the uptake of the vaccines and people are more committed to taking the vaccines [Official 023].	[Official 023].	4	Bono	F	Abenaa	Public Health Manager
Expected impact of PR strategies			The above-listed PR strategies have helped educate the people, cleared misconceptions and sustained confidence in COVID vaccination. [Official 003].	[Official 003].	8	Bono	M	Fred	Med. Superintendent
Expected impact of PR strategies			Not much. From my personal view, it's only when close contacts to an individual who is hesitant contracts the disease that perceptions change, no matter the PR strategy used. [Official 024].	[Official 024].	6	Ahafo	M	Amelor	Disease Control Officer
Expected impact of PR strategies			The response has been good so far. Just that there is more work to be done. [Official 015].	[Official 015].	2	Ashanti	M	Williams	Pharmacist
Expected impact of PR strategies			Strong social networks in the communities and trust in influential persons [can make all the difference] [Official 009].	[Official 009].	2	Ahafo	M	Ephraim	Health Promotion Officer
Expected impact of PR strategies			A key thing is trust. You can provide information but people will only take that information if they deem the source trustworthy. Some people do not trust the big pharmaceutical companies and will not take any information from them as credible. The population must be studied to know sources they are most likely to trust. PR can then use these agencies to promote vaccine acceptance. In Ghana, for …	[Official 002].	4	Eastern	F	Efia Mansa	Med. Superintendent
Expected impact of PR strategies			"I will tell you about an incident that shocked all of us here. When school children returned to school after the COVID-19 hiatus, several school visits were planned…As soon as we parked the Service’s vehicle on the school compound, all the children trooped out and headed home. This was during the peak of debates about a team of French scientists purported to be planning vaccine trials in Africa.…	[Official 013].	10	Ashanti	F	Diana	Public Health Manager
Expected impact of PR strategies			“There was an occurrence where a person shared that they experienced an adverse event following vaccination (AEFI); within that period, the average number of people who came in for the vaccine decreased. Notwithstanding, it is observed that most people, having heard that someone they knew took the vaccine had the motivation to take the vaccine as well…we must get those who the people listen to so…	[Official 004].	5	Bono	F	Veronica	Ag. Med. Superintendent
Expected impact of PR strategies			The success of any PR strategy depends on how well-informed the PR persons is and how well the information available to him is being delivered to the audience..However, if the information is not well delivered, the strategy will fail [Official 010].	[Official 010].	3	Ashanti	M	Assumaning	Med. Superintendent
Expected impact of PR strategies			Success will follow if we strengthen stakeholder engagement, integrate influential groups and peer educators. Also we need to hold regular advocacy meetings with community committees and opinion leaders and discover ways to keep health staff motivated and committed [Official 002].	[Official 002].	4	Eastern	F	Efia Mansa	Med. Superintendent
Expected impact of PR strategies			However, failure will stem from frequent shortages of vaccines and lack of political will to implement programmes related to vaccines[Official 010].	[Official 010].	3	Ashanti	M	Assumaning	Med. Superintendent
